# Supplementary material for: Feedback Focused: A Learner- and Teacher-Centered Curriculum to Improve the Feedback Exchange in the Obstetrics and Gynecology Clerkship
Source: MedEdPORTAL. 2021 Mar 25;17:11127. doi: 10.15766/mep_2374-8265.11127 (PMC8015633; doi:10.15766/mep_2374-8265.11127)
Supplement: Supplementary file 1 — Instructor Guide Faculty Session.docxVideo for Faculty.docxFaculty Badges.docxFolio Template.xlsxSlogan & Logo.docxFeedback Focused Posters.docxInstructor Guide Student Session.docxModule for Learners.pptxLearner Tips Card.docxEvaluation Form.docxFocus Group Questions.docx [file mep_2374-8265.11127-s001.zip]

Archive with 12 entries (12 files):
- _Educational_Summary_Report_11127.pdf
- A. Instructor Guide Faculty Session.docx
- B. Video for Faculty.docx
- C. Faculty Badges.docx
- D. Folio Template.xlsx
- E. Slogan & Logo.docx
- F. Feedback Focused Posters.docx
- G. Instructor Guide Student Session.docx
- H. Module for Learners.pptx
- I. Learner Tips Card.docx
- J. Evaluation Form.docx
- K. Focus Group Questions.docx
