# Supplementary material for: Feedback Focused: A Learner- and Teacher-Centered Curriculum to Improve the Feedback Exchange in the Obstetrics and Gynecology Clerkship
Source: MedEdPORTAL. 2021 Mar 25;17:11127. doi: 10.15766/mep_2374-8265.11127 (PMC8015633; doi:10.15766/mep_2374-8265.11127)
Supplement: Supplementary file 1 — Instructor Guide Faculty Session.docxVideo for Faculty.docxFaculty Badges.docxFolio Template.xlsxSlogan & Logo.docxFeedback Focused Posters.docxInstructor Guide Student Session.docxModule for Learners.pptxLearner Tips Card.docxEvaluation Form.docxFocus Group Questions.docx [file mep_2374-8265.11127-s001.zip › D. Folio Template.xlsx]

## Sheet: Sheet1
Date	Setting	Source		Task Type			Date	Setting	Source		Task Type
	□ L&D □ Clinic □ OR □ Other:	□ Intern □ Resident □ Fellow □ Attending	□ PA □ Preceptor □ Midwife □ Other:	□ Physical Exam □ Written History □ Presentation □ Procedural	□ Professionalism □ Communication □ Other:			□ L&D □ Clinic □ OR □ Other:	□ Intern □ Resident □ Fellow □ Attending	□ PA □ Preceptor □ Midwife □ Other:	□ Physical Exam □ Written History □ Presentation □ Procedural	□ Professionalism □ Communication □ Other:
Constructive	Scheduled	Timely	Satisfaction with Feedback				Constructive	Scheduled	Timely	Satisfaction with Feedback
□ Yes □ No	□ Yes □ No	□ Yes □ No	□ Excellent □ Good □ Average □ Fair □ Poor				□ Yes □ No	□ Yes □ No	□ Yes □ No	□ Excellent □ Good □ Average □ Fair □ Poor
What was the feedback?							What was the feedback?
What do you plan to change?							What do you plan to change?
Date	Setting	Source		Task Type			Date	Setting	Source		Task Type
	□ L&D □ Clinic □ OR □ Other:	□ Intern □ Resident □ Fellow □ Attending	□ PA □ Preceptor □ Midwife □ Other:	□ Physical Exam □ Written History □ Presentation □ Procedural	□ Professionalism □ Communication □ Other:			□ L&D □ Clinic □ OR □ Other:	□ Intern □ Resident □ Fellow □ Attending	□ PA □ Preceptor □ Midwife □ Other:	□ Physical Exam □ Written History □ Presentation □ Procedural	□ Professionalism □ Communication □ Other:
Constructive	Scheduled	Timely	Satisfaction with Feedback				Constructive	Scheduled	Timely	Satisfaction with Feedback
□ Yes □ No	□ Yes □ No	□ Yes □ No	□ Excellent □ Good □ Average □ Fair □ Poor				□ Yes □ No	□ Yes □ No	□ Yes □ No	□ Excellent □ Good □ Average □ Fair □ Poor
What was the feedback?							What was the feedback?
What do you plan to change?							What do you plan to change?
Date	Setting	Source		Task Type			Date	Setting	Source		Task Type
	□ L&D □ Clinic □ OR □ Other:	□ Intern □ Resident □ Fellow □ Attending	□ PA □ Preceptor □ Midwife □ Other:	□ Physical Exam □ Written History □ Presentation □ Procedural	□ Professionalism □ Communication □ Other:			□ L&D □ Clinic □ OR □ Other:	□ Intern □ Resident □ Fellow □ Attending	□ PA □ Preceptor □ Midwife □ Other:	□ Physical Exam □ Written History □ Presentation □ Procedural	□ Professionalism □ Communication □ Other:
Constructive	Scheduled	Timely	Satisfaction with Feedback				Constructive	Scheduled	Timely	Satisfaction with Feedback
□ Yes □ No	□ Yes □ No	□ Yes □ No	□ Excellent □ Good □ Average □ Fair □ Poor				□ Yes □ No	□ Yes □ No	□ Yes □ No	□ Excellent □ Good □ Average □ Fair □ Poor
What was the feedback?							What was the feedback?
What do you plan to change?							What do you plan to change?
